# Supplementary material for: Chromosome level assemblies of Nakaseomyces (Candida) bracarensis uncover two distinct clades and define its adhesin repertoire
Source: BMC Genomics. 2024 Nov 7;25:1053. doi: 10.1186/s12864-024-10979-8 (PMC11542307; doi:10.1186/s12864-024-10979-8)
Supplement: Supplementary file 2 — Supplementary Material 2: Excel formatted file containing the Supplementary tables [file 12864_2024_10979_MOESM2_ESM.xlsx]

## Sheet: Supplementary table 1
Gene code	Reference	Strains that have lost the gene	Putative function
CBM3_01_00066	CBM3	CBM5	Adhesin
CBM3_01_00098	CBM3	CBM1, CBM2, CBM6, CBM7	Adhesin
CBM3_06_01489	CBM3	CBM4	Adhesin
CBM3_11_03036	CBM3	CBM6, CBM7	Adhesin
CBM3_12_03676	CBM3	CBM5, CBM6, CBM7	Adhesin (AWA1)
CBM3_12_03677	CBM3	CBM5	Adhesin
CBM3_12_03678	CBM3	CBM5	Adhesin
CBM3_12_04029	CBM3	CBM6, CBM7	Adhesin
CBM3_12_04031	CBM3	CBM6, CBM7	Adhesin
CBM6_01_00061	CBM6	CBM5	Adhesin
CBM6_07_01975	CBM6	Clade A	Adhesin
CBM6_09_02589	CBM6	Clade A	Adhesin
CBM6_12_03623	CBM6	CBM5	Adhesin
CBM3_13_05184	CBM3	CBM6	Potential adhesin
CBM3_12_04032	CBM3	CBM6, CBM7	transcription factor
CBM3_13_05185	CBM3	CBM6, CBM7	transcription factor
CBM3_13_05163	CBM3	Clade B	Beta-mannosyltransferase 7
CBM3_05_01169	CBM3	CBM6	Unknown
CBM3_07_01846	CBM3	Clade B	Unknown
CBM3_08_02047	CBM3	CBM4	Unknown
CBM3_09_02283	CBM3	Clade B	Unknown
CBM3_09_02285	CBM3	Clade B	Unknown
CBM3_09_02401	CBM3	CBM1, CBM2, Clade B	Unknown
CBM3_10_02624	CBM3	Clade B	Unknown
CBM6_07_01976	CBM6	Clade A	Unknown
CBM6_09_02590	CBM6	Clade A	Unknown
Footnotes
Clade A	Missing in all strains of Clade A
Clade B	Missing in all strains of Clade B

## Sheet: Supplementary table 2
Gene code	GPI-Anchored	VSHITT	SFITT	SDGKTH	Secretory signal peptide sequence detected	Has PA14_2 domain	Family
CBM3_03_00363	GPI-Anchored	0	0	1	SP	0	AWP1 homolog
CBM3_03_00364	GPI-Anchored	0	0	2	SP	0	AWP1 homolog
CBM3_13_04918	GPI-Anchored	0	0	0	No-SP	0	AWP1 homolog
CBM3_13_04919	GPI-Anchored	0	0	0	SP	0	AWP1 homolog
CBM3_13_04920	GPI-Anchored	0	0	0	SP	0	AWP1 homolog
CBM3_01_00060	GPI-Anchored	0	0	2	No-SP	0	AWP12 homolog
CBM3_01_00063	GPI-Anchored	0	0	2	SP	0	AWP12 homolog
CBM3_01_00064	GPI-Anchored	0	0	2	SP	0	AWP12 homolog
CBM3_01_00065	GPI-Anchored	0	0	2	SP	0	AWP12 homolog
CBM3_01_00066	GPI-Anchored	0	0	2	SP	0	AWP12 homolog
CBM3_01_00111	GPI-Anchored	0	0	4	SP	0	AWP12 homolog
CBM3_01_00112	GPI-Anchored	0	0	4	SP	0	AWP12 homolog
CBM3_01_00117	GPI-Anchored	0	0	7	SP	0	AWP12 homolog
CBM3_03_00434	GPI-Anchored	0	0	21	SP	0	AWP12 homolog
CBM3_04_00810	GPI-Anchored	0	0	27	SP	0	AWP12 homolog
CBM3_06_01489	-	0	0	0	SP	0	AWP12 homolog
CBM3_09_02286	GPI-Anchored	0	0	2	SP	0	AWP12 homolog
CBM3_09_02339	GPI-Anchored	0	0	8	SP	0	AWP12 homolog
CBM3_09_02544	GPI-Anchored	0	0	3	SP	0	AWP12 homolog
CBM3_10_02999	-	0	0	0	No-SP	0	AWP12 homolog
CBM3_10_03001	GPI-Anchored	0	0	2	No-SP	0	AWP12 homolog
CBM3_10_03002	GPI-Anchored	0	0	14	SP	0	AWP12 homolog
CBM3_13_05017	GPI-Anchored	0	0	9	SP	0	AWP12 homolog
CBM3_03_00582	GPI-Anchored	0	0	0	SP	0	AWP2 / AWP4 homolog
CBM3_04_00851	GPI-Anchored	0	0	0	SP	0	AWP2 / AWP4 homolog
CBM3_06_01173	GPI-Anchored	0	0	0	SP	0	AWP2 / AWP4 homolog
CBM3_07_01807	GPI-Anchored	0	0	0	SP	0	AWP2 / AWP4 homolog
CBM3_03_00531	GPI-Anchored	0	0	0	SP	0	AWP3 homolog
CBM3_01_00001	GPI-Anchored	0	0	2	No-SP	1	EPA
CBM3_01_00003	GPI-Anchored	0	0	104	SP	0	EPA
CBM3_01_00127	-	0	0	59	SP	1	EPA
CBM3_03_00350	GPI-Anchored	0	0	0	SP	1	EPA
CBM3_04_00787	-	0	0	0	No-SP	1	EPA
CBM3_04_00852	GPI-Anchored	0	0	0	SP	1	EPA
CBM3_05_01167	GPI-Anchored	0	0	64	SP	1	EPA
CBM3_05_01170	GPI-Anchored	0	0	33	SP	1	EPA
CBM3_05_01171	-	0	0	0	SP	0	EPA
CBM3_06_01174	GPI-Anchored	0	0	0	SP	1	EPA
CBM3_07_01845	GPI-Anchored	0	0	0	SP	1	EPA
CBM3_07_01847	-	0	0	0	No-SP	1	EPA
CBM3_08_01850	GPI-Anchored	0	0	0	SP	1	EPA
CBM3_08_02257	GPI-Anchored	0	0	0	SP	1	EPA
CBM3_08_02258	GPI-Anchored	0	0	13	SP	1	EPA
CBM3_09_02261	GPI-Anchored	0	0	0	SP	1	EPA
CBM3_09_02262	GPI-Anchored	0	0	0	SP	1	EPA
CBM3_09_02312	GPI-Anchored	0	0	0	SP	1	EPA
CBM3_09_02313	-	0	0	0	SP	1	EPA
CBM3_09_02619	-	0	0	0	SP	1	EPA
CBM3_09_02623	GPI-Anchored	0	0	70	SP	1	EPA
CBM3_10_02997	-	0	0	0	SP	1	EPA
CBM3_10_02998	GPI-Anchored	0	0	0	SP	1	EPA
CBM3_11_03463	GPI-Anchored	0	0	160	No-SP	0	EPA
CBM3_11_03465	GPI-Anchored	0	0	0	SP	1	EPA
CBM3_12_03468	-	0	0	0	SP	1	EPA
CBM3_12_04027	-	0	0	0	SP	1	EPA
CBM3_12_04029	GPI-Anchored	0	0	0	SP	1	EPA
CBM3_12_04031	-	0	0	0	SP	1	EPA
CBM3_13_05184	GPI-Anchored	0	0	28	SP	0	EPA
CBM3_11_03340	GPI-Anchored	0	0	0	No-SP	0	Family 11
CBM3_03_00347	GPI-Anchored	0	0	134	No-SP	0	Family 7
CBM3_12_03677	GPI-Anchored	0	0	0	SP	1	Family 7
CBM3_12_03678	GPI-Anchored	0	0	0	SP	0	Family 7
CBM3_12_03679	GPI-Anchored	0	0	0	SP	0	Family 7
CBM3_12_03956	-	0	0	5	SP	0	Family 7
CBM3_01_00099	GPI-Anchored	0	0	39	SP	0	Family 9
CBM3_09_02522	GPI-Anchored	0	0	26	No-SP	0	Family 9
CBM3_01_00116	-	0	0	0	SP	0	Family 10
CBM3_02_00345	GPI-Anchored	0	0	0	SP	1	PWP homolog
CBM3_06_01208	GPI-Anchored	0	0	0	SP	0	PWP homolog
CBM3_06_01209	GPI-Anchored	0	0	0	SP	0	PWP homolog
CBM3_09_02375	GPI-Anchored	0	0	0	SP	1	PWP homolog
CBM3_09_02376	GPI-Anchored	0	0	0	SP	1	PWP homolog
Footnotes:
SP	Signal protein is present which indicates protein is secreted
No-SP	Signal protein is absent which indicates the protein is not secreted

## Sheet: Supplementary table 3
Gene code	GPI anchor	VSHITT	SFITT	SDGKTH	Secretory signal peptide sequence detected	Has PA14_2 domain	Family
CBM6_03_00356	GPI-Anchored	0	0	1	SP	0	AWP1 homolog
CBM6_03_00357	GPI-Anchored	0	0	2	SP	0	AWP1 homolog
CBM6_13_04862	GPI-Anchored	0	0	0	No-SP	0	AWP1 homolog
CBM6_13_04863	GPI-Anchored	0	0	0	SP	0	AWP1 homolog
CBM6_13_04864	GPI-Anchored	0	0	0	SP	0	AWP1 homolog
CBM6_01_00059	GPI-Anchored	0	0	2	SP	0	AWP12 homolog
CBM6_01_00060	GPI-Anchored	0	0	2	SP	0	AWP12 homolog
CBM6_01_00061	GPI-Anchored	0	0	2	SP	0	AWP12 homolog
CBM6_01_00105	GPI-Anchored	0	0	4	SP	0	AWP12 homolog
CBM6_01_00106	GPI-Anchored	0	0	4	SP	0	AWP12 homolog
CBM6_01_00111	GPI-Anchored	0	0	5	SP	0	AWP12 homolog
CBM6_03_00427	GPI-Anchored	0	0	15	SP	0	AWP12 homolog
CBM6_04_00804	GPI-Anchored	0	0	19	SP	0	AWP12 homolog
CBM6_05_00932	GPI-Anchored	0	0	3	SP	0	AWP12 homolog
CBM6_06_01620	-	0	0	0	SP	0	AWP12 homolog
CBM6_09_02407	GPI-Anchored	0	0	3	SP	0	AWP12 homolog
CBM6_09_02408	GPI-Anchored	0	0	3	SP	0	AWP12 homolog
CBM6_09_02461	GPI-Anchored	0	0	12	SP	0	AWP12 homolog
CBM6_10_02958	GPI-Anchored	0	0	2	No-SP	0	AWP12 homolog
CBM6_10_02959	GPI-Anchored	0	0	13	No-SP	0	AWP12 homolog
CBM6_13_04956	GPI-Anchored	0	0	17	SP	0	AWP12 homolog
CBM6_03_00575	GPI-Anchored	0	0	0	SP	0	AWP2 / AWP4 homolog
CBM6_04_00845	GPI-Anchored	0	0	0	SP	0	AWP2 / AWP4 homolog
CBM6_06_01306	GPI-Anchored	0	0	0	SP	0	AWP2 / AWP4 homolog
CBM6_07_01940	GPI-Anchored	0	0	0	SP	0	AWP2 / AWP4 homolog
CBM6_03_00524	GPI-Anchored	0	0	0	SP	0	AWP3 homolog
CBM6_01_00001	GPI-Anchored	0	0	14	No-SP	1	EPA
CBM6_01_00121	-	0	0	75	SP	1	EPA
CBM6_03_00343	GPI-Anchored	0	0	0	SP	1	EPA
CBM6_04_00781	-	0	0	0	No-SP	1	EPA
CBM6_04_00846	GPI-Anchored	0	0	0	SP	1	EPA
CBM6_05_00852	GPI-Anchored	0	0	78	SP	1	EPA
CBM6_05_00856	-	0	0	0	SP	1	EPA
CBM6_05_01304	GPI-Anchored	0	0	14	SP	1	EPA
CBM6_06_01307	GPI-Anchored	0	0	0	SP	1	EPA
CBM6_07_01975	GPI-Anchored	0	0	9	SP	1	EPA
CBM6_08_01977	GPI-Anchored	0	0	0	SP	1	EPA
CBM6_08_02384	GPI-Anchored	0	0	0	SP	1	EPA
CBM6_08_02385	GPI-Anchored	0	0	31	SP	1	EPA
CBM6_09_02388	GPI-Anchored	0	0	0	SP	1	EPA
CBM6_09_02389	GPI-Anchored	0	0	0	SP	1	EPA
CBM6_09_02434	GPI-Anchored	0	0	0	SP	1	EPA
CBM6_09_02435	-	0	0	0	SP	1	EPA
CBM6_09_02589	GPI-Anchored	0	0	9	SP	1	EPA
CBM6_09_02592	GPI-Anchored	0	0	16	SP	1	EPA
CBM6_10_02954	-	0	0	0	SP	1	EPA
CBM6_10_02955	GPI-Anchored	0	0	0	SP	1	EPA
CBM6_11_03410	GPI-Anchored	0	0	228	No-SP	0	EPA
CBM6_11_03411	GPI-Anchored	0	0	0	SP	1	EPA
CBM6_12_03413	GPI-Anchored	0	0	0	SP	1	EPA
CBM6_12_03974	-	0	0	0	SP	1	EPA
CBM6_13_05130	GPI-Anchored	0	0	0	SP	1	EPA
CBM6_13_05132	GPI-Anchored	0	0	63	No-SP	0	EPA
CBM6_11_03286	GPI-Anchored	0	0	0	No-SP	0	Family 11
CBM6_03_00340	GPI-Anchored	0	0	130	No-SP	0	Family 7
CBM6_12_03623	GPI-Anchored	0	0	0	SP	0	Family 7
CBM6_12_03625	GPI-Anchored	0	0	0	SP	0	Family 7
CBM6_12_03903	-	0	0	75	SP	0	Family 7
CBM6_01_00093	GPI-Anchored	0	0	46	SP	0	Family 9
CBM6_05_00954	GPI-Anchored	0	0	32	No-SP	0	Family 9
CBM6_01_00110	-	0	0	0	SP	0	Family 10
CBM6_02_00338	GPI-Anchored	0	0	0	SP	1	PWP homolog
CBM6_06_01341	GPI-Anchored	0	0	0	SP	0	PWP homolog
CBM6_06_01342	GPI-Anchored	0	0	0	SP	0	PWP homolog
CBM6_09_02497	GPI-Anchored	0	0	0	SP	1	PWP homolog
CBM6_09_02498	GPI-Anchored	0	0	0	SP	1	PWP homolog
Footnotes:
SP	Signal protein is present which indicates protein is secreted
No-SP	Signal protein is absent which indicates the protein is not secreted

## Sheet: Supplementary table 4
Adhesin name	Reference gene
AED1	CAGL0K13024g
AED2	CAGL0K13002g
AWP1	CAGL0J02508g
AWP10 / AWP2c	CAGL0F00099g
AWP11 / AWP2d	CAGL0J12067g
AWP12	CAGL0G10219g
AWP13	CAGL0H10626g
AWP2	CAGL0K00110g
AWP2e	CAGL0H00209g
AWP2f	CAGL0L00227g
AWP2g	CAGL0D00143g
AWP2h	CAGL0F09251g
AWP2i	CAGL0I11000g
AWP3a	CAGL0J11902g
AWP3b	CAGL0J11935g
AWP4	CAGL0M00121g
AWP6	CAGL0G10175g
AWP7	CAGL0C00209g
AWP8 / AWP2a	CAGL0B00154g
AWP9 / AWP2b	CAGL0B05061g
CAGL0A04851g	CAGL0A04851g
CAGL0C00253g	CAGL0C00253g
CAGL0C00803g	CAGL0C00803g
CAGL0C00825g	CAGL0C00825g
CAGL0C00858g	CAGL0C00858g
CAGL0C00968g	CAGL0C00968g
CAGL0C01133g	CAGL0C01133g
CAGL0C03575g	CAGL0C03575g
CAGL0E00165g	CAGL0E00165g
CAGL0E00187g	CAGL0E00187g
CAGL0E00231g	CAGL0E00231g
CAGL0E01661g	CAGL0E01661g
CAGL0E06600g	CAGL0E06600g
CAGL0F09295g	QNG13707.1
CAGL0G00099g	CAGL0G00099g
CAGL0G04125g	CAGL0G04125g
CAGL0I00209g	CAGL0I00209g
CAGL0I07293g	CAGL0I07293g
CAGL0J00132g	CAGL0J00132g
CAGL0J01727g	CAGL0J01727g
CAGL0J01774g	CAGL0J01774g
CAGL0J01800g	CAGL0J01800g
CAGL0J02530g	CAGL0J02530g
CAGL0J02552g	CAGL0J02552g
CAGL0J05159g	CAGL0J05159g
CAGL0L00157g	CAGL0L00157g
CAGL0L09911g	CAGL0L09911g
CAGL0L10092g	CAGL0L10092g
EPA1	CAGL0E06644g
EPA2	CAGL0E06666g
EPA3	CAGL0E06688g
EPA4	QNG14878.1
EPA5	QNG14879.1
EPA6	CAGL0C00110g
EPA7	CAGL0C05643g
EPA8	CAGL0C00847g
EPA9	CAGL0A01366g
EPA10	CAGL0A01284g
EPA11	CAGL0L13299g
EPA12	CAGL0M00132g
EPA13	CAGL0L13332g
EPA14	CAGL0M14300g ;CAGL0L13552g
EPA15	CAGL0J11968g
EPA16	CAGL0F00077g
EPA17	QNG14606.1
EPA19	CAGL0A00099g
EPA20	CAGL0E00275g
EPA21	CAGL0D06743g
EPA22	CAGL0K00170g
EPA23	CAGL0I00220g
EPA24 / 25	CAGL0A00143g
EPA24 / 25	CAGL0C05687g
EPA26	QNG12753.1
PWP1	CAGL0I10147g
PWP2	CAGL0I10246g
PWP3	CAGL0I10200g
PWP4	CAGL0I10362g
PWP5	CAGL0I10340g
PWP6	CAGL0M14069g
PWP7	CAGL0I10098g
NAO1	CST35_3_00451
NAO2	M12_6_01627
NAO3	B1012M_4_00675
NAO4	B1012M_6_01642
